# Supplementary material for: Serum levels of adiponectin and leptin as biomarkers of proteinuria in lupus nephritis
Source: PLoS One. 2017 Sep 12;12(9):e0184056. doi: 10.1371/journal.pone.0184056 (PMC5595281; doi:10.1371/journal.pone.0184056)
Supplement: S1 Dataset — (XLSX) [file pone.0184056.s001.xlsx]

## Sheet: DATABASE PONE-D-17-14360R1
ID	Groups_SLEvsCL	Groups_NLSLEvsSLE	Age	Gender	Leptin	Leptin_BMI	Adiponectin	Adiponectin_BMI	ANTI_D-1	ANC	Proteinuria_g	Alcohol_abuse	Smoking	Corticosteroids_users	Corticosteroids_mean_doses	Azathioprine_users	Cyclophosphamide_users	Mycophenolate_Mofetil_user	Weight	Height	BMI	BMIdx	Body_fat_mass	CrClearance	eGFR	C3	C4	SLEDAI	Act_SLEDAI	rSLEDAI	SLICC_ACR	DD
SLE-1	1	1	22	0	53.1721	1.41227	12.304	0.330043	-1	8.87	2.58	0	0	1	15	1	1	1	91.9	157	37.28	3	34.02	99.97	111.215	58.61	-1	4	1	4	1	5
SLE-2	1	1	43	0	31.0453	1.00796	17.37	0.563961	297.1	75.41	0.86	0	0	1	20	1	0	0	76.9	158	30.8	3	-1	114.9	115.967	175	14.7	6	1	4	1	9.5
SLE-3	1	0	28	0	6.4986	0.36736	29.824	1.68592	29.35	2.89	0.1	0	0	1	5	1	0	0	47	163	17.69	1	-1	88.7	105.901	208	39.7	0	0	0	0	9.08
SLE-4	1	0	33	0	47.4237	1.34918	7.006	0.199317	-1	2.54	0.08	0	0	1	10	1	0	0	104	172	35.15	3	-1	283.03	122.369	208	36.5	0	0	0	0	10
SLE-5	1	0	47	0	26.8082	0.820073	10.103	0.309055	60.24	26.72	0.15	0	0	1	7.5	1	0	0	84.4	162	32.69	3	36.91	209.41	71.3321	118	13.9	4	1	0	2	14
SLE-6	1	1	41	0	9.5907	0.313729	21.122	0.690939	57.01	13.82	2.72	0	0	1	50	1	0	1	71.5	154	30.57	3	35.08	138.04	84.0148	202	35.8	4	1	0	2	17
SLE-7	1	1	37	0	24.2724	1.06458	34.636	1.51912	15.16	2.54	1.88	0	0	1	75	0	1	1	52	151	22.8	1	33.01	17.18	14.651	114	30.8	4	1	4	1	9
SLE-8	1	1	49	0	7.2913	0.282609	9.041	0.350426	42.9	-1	0.5	0	0	1	10	1	0	0	64.5	158	25.8	2	36.27	99	94.5287	110	12	4	1	4	2	6
SLE-9	1	0	23	0	6.1556	0.192362	17.782	0.555688	664.84	102.35	0.08	0	0	1	10	1	0	1	88.4	166	32	3	35.26	201.21	131.674	91.8	15.2	2	0	0	2	3
SLE-10	1	0	33	0	12.451	0.37312	7.365	0.220707	-1	-1	0.1	0	0	1	5	0	0	0	87.6	162	33.37	3	38.12	234.49	122.369	-1	-1	2	0	0	0	3
SLE-11	1	0	37	0	42.0739	1.39225	11.626	0.384712	208.06	-1	0.13	0	0	1	5	0	1	0	91.5	174	30.22	3	32.8	181.24	85.784	61.6	7.44	0	0	0	0	1
SLE-12	1	0	32	0	6.2993	0.304756	14.019	0.678229	160.32	22.18	0.44	1	1	1	10	0	0	1	56.3	165	20.67	1	31.07	120.82	88.3498	89	26.6	0	0	0	1	6
SLE-13	1	0	46	0	1.6032	0.0593778	9.041	0.334852	-1	4.49	0.06	0	0	1	20	0	0	0	64.3	154	27	2	31.9	166	114.391	191	71.7	0	0	0	1	17
SLE-14	1	1	27	0	15.19	0.61	11.62	0.464243	71.94	17.8	0.5	0	0	1	10	1	0	0	69.8	167	25.03	2	35.9	89	106.686	120	27.4	4	1	4	1	4
SLE-15	1	0	25	0	13.6	0.58	10.64	0.451997	3.59	6.5	0.05	0	0	1	10	0	0	0	64.1	165	23.54	1	32.78	97.7	108.366	149	32.1	4	1	0	0	9.08
SLE-16	1	0	64	0	7.04	0.321902	26.77	1.22405	61.61	16.01	0.17	1	0	1	5	1	0	1	64.7	172	21.87	1	27.43	86.87	132.023	97	13.1	0	0	0	0	5
SLE-17	1	0	37	0	19.33	0.770734	16.3	0.64992	-1	16.66	0.35	0	0	1	5	0	0	1	64.2	160	25.08	2	39.24	186.91	119.56	127	26.2	4	1	4	1	6
SLE-18	1	0	46	0	45.72	1.40894	9.14	0.293702	10	2.06	0.3	0	0	1	5	1	0	0	77.7	158	31.12	3	33.1	110.29	82.0751	141	21.6	0	0	0	1	26
SLE-19	1	0	35	0	16.96	0.824502	13.19	0.641225	-1	-1	0.19	0	0	1	5	0	0	0	56	165	20.57	1	-1	1549.07	120.916	96	12.4	0	0	0	0	2.5
SLE-20	1	0	73	0	80.82	2.39609	13.04	0.386599	-1	1.73	0.16	0	0	1	5	0	0	0	76.9	151	33.73	3	39.66	73.87	87.1805	121	29.5	0	0	0	0	2
SLE-21	1	0	48	0	16.77	0.718509	13.75	0.589117	-1	-1	0.12	0	0	1	5	0	0	0	62	163	23.34	1	-1	153.78	81.369	-1	-1	0	0	0	0	9
SLE-22	1	1	43	0	12.0709	0.482836	21.992	0.87968	179.33	47.02	0.5	0	0	1	5	1	0	0	61.7	157	25	1	37.3	135.37	-1	102	12.3	4	1	4	1	6
SLE-23	1	1	25	0	2.586	0.14062	7.339	0.399076	429.02	69.11	11	0	0	1	10	0	0	0	51.3	167	18.39	1	32.18	46	159.78	115	29.2	9	1	4	1	5
SLE-24	1	0	26	0	11.8113	0.484865	22.798	0.935878	46.13	1.87	0.05	0	0	1	10	0	0	0	59.3	156	24.36	1	34.17	103.5	128.437	164	37.5	1	0	0	0	14
SLE-25	1	0	64	0	27.2161	1.17819	8.631	0.373636	86.13	1.73	0.24	0	0	1	7.5	1	0	0	55.5	155	23.1	1	31.3	85.42	66.9987	182	29.6	0	0	0	2	3
SLE-26	1	0	60	0	22.4598	0.668446	15.03	0.447321	27.13	-1	0.08	0	0	1	10	1	0	0	73.6	148	33.6	3	35.26	113.4	77.7654	175	16.6	0	0	0	0	11
SLE-27	1	0	50	0	5.83	0.208214	0.63	0.0225	162.9	-1	0.26	0	0	1	20	0	0	1	69.9	158	28	2	30.13	126.43	94.1419	119	25.7	2	0	0	0	18
SLE-28	1	1	29	0	17.3372	0.655967	45.066	1.70511	531.11	0.76	8.91	0	0	1	75	0	1	1	77.3	171	26.43	2	34.54	147.03	105.149	115	27.3	6	1	4	1	6
SLE-29	1	1	47	0	10.0914	0.363916	10.781	0.388785	258.22	50.76	2.3	1	0	1	10	1	0	0	71.9	161	27.73	2	33.01	81	95.3318	81.4	16.5	4	1	4	1	7
SLE-30	1	0	37	0	4.56	0.22029	1.16	0.0560386	11.94	-1	0.05	0	0	1	2.5	0	0	0	55	163	20.7	1	31.75	142	100.076	184	39.4	0	0	0	0	4
SLE-31	1	0	54	0	4.7648	0.191665	10.18	0.409493	91.29	-1	0.24	0	0	1	5	0	0	0	61.3	157	24.86	1	32.8	127.06	79.4466	182	36.8	0	0	0	1	6
SLE-32	1	0	49	0	7.4443	0.261387	18.473	0.648631	122	-1	0.03	0	0	1	10	1	0	0	64.5	150	28.48	2	37.68	99.15	81.0291	171	42.7	0	0	0	1	5
SLE-33	1	0	41	0	8.3576	0.35701	34.495	1.47352	42.9	17.31	0.19	0	0	1	10	0	0	1	62.2	163	23.41	1	28.32	153.31	84.0148	125	18.5	0	0	0	0	11
SLE-34	1	0	33	0	11.06	0.511091	22.36	1.03327	-1	5.63	0.44	0	0	1	15	1	0	0	52	155	21.64	1	24.61	129.17	102.427	-1	-1	2	0	0	0	6
SLE-35	1	0	39	0	7.15	0.231317	22.73	0.735361	240.95	-1	0.23	0	0	1	15	1	0	0	76.2	157	30.91	3	36.11	97.41	65.6041	156	22.1	0	0	0	2	14
SLE-36	1	0	50	0	10.8377	0.484258	16.425	0.733914	-1	3.9	0.19	0	0	1	7.5	1	0	0	52.4	153	22.38	1	36.27	113.43	70.4417	-1	-1	0	0	0	3	4
SLE-37	1	1	29	0	61.6928	2.79027	25.588	1.1573	162.07	25.86	2.04	0	1	1	30	1	0	0	55.2	158	22.11	1	29.38	54.5	31.3084	37.5	6.46	17	1	12	0	4
SLE-38	1	0	33	0	31.2864	1.18106	8.747	0.3302	23.55	1.62	0.16	0	0	1	10	0	0	0	73	166	26.49	2	38.27	138	102.427	210	44.5	2	0	0	1	4
SLE-39	1	1	47	0	5.933	0.219173	8.401	0.310344	-1	2.06	1	0	1	1	15	0	0	0	75.5	167	27.07	2	36.6	139.06	95.3318	-1	-1	4	1	4	1	11
SLE-40	1	0	24	0	46.3111	1.41624	8.926	0.272966	-1	0.27	0.088	0	0	1	15	1	0	0	68.9	145	32.7	3	35.9	243.86	130.541	117	24.9	0	0	0	0	3
SLE-41	1	0	49	0	6.2715	0.257662	11.882	0.488168	-1	2.7	0.16	0	0	1	5	0	0	1	60	157	24.34	1	32.28	96	112.933	114.2	21.6	0	0	0	2	10
SLE-42	1	0	62	0	8.9371	0.366575	16.4	0.672683	67.14	-1	0.05	0	0	1	15	1	0	1	60.1	157	24.38	1	33.79	114.4	90.1194	156	31.2	2	0	0	1	20
SLE-43	1	1	57	0	25.283	0.92918	28.711	1.05516	31.19	3.65	0.65	0	0	1	15	1	0	0	59.6	148	27.21	2	32.8	106.01	91.6708	196	45.8	8	1	4	5	2
SLE-44	1	1	38	0	28.2082	0.881506	21.352	0.66725	2.76	327.37	0.55	0	0	1	10	0	0	1	79.9	158	32	3	38.12	177.37	85.3208	196	45.2	10	1	8	1	8
SLE-45	1	0	52	0	6.939	0.258243	13.571	0.505061	53.9	14.49	0.09	0	0	1	2.5	1	0	0	67.1	158	26.87	2	34.36	126.2	93.3953	116	27.2	0	0	0	0	12
SLE-46	1	0	59	0	14.5603	0.626249	16.835	0.724086	12.94	19.22	0.07	0	0	1	10	1	0	0	63.3	145	23.25	1	29.64	117.05	108.755	174	33.7	2	0	0	0	16
SLE-47	1	0	49	0	14.4212	0.517074	16.771	0.601327	5.37	-1	0.064	0	0	1	5	0	0	0	65.3	153	27.89	2	35.26	116.92	112.933	159	31.7	0	0	0	0	1
SLE-48	1	0	52	0	33.66	1.25832	8.24	0.308037	-1	2.54	0.12	0	0	1	10	1	0	0	68.5	160	26.75	2	32.8	115.4	80.0576	-1	-1	0	0	0	1	13
SLE-49	1	0	46	0	17.7683	0.609338	14.531	0.49832	20.97	5.79	0.14	0	0	1	7.5	0	0	0	71.9	157	29.16	2	39.78	163.45	95.7489	147	36	0	0	0	0	7
SLE-50	1	0	58	0	1.6634	0.0654882	33.497	1.31878	-1	2.22	0.07	0	0	1	7.5	0	0	0	64.3	159	25.4	2	31.7	81.07	78.3024	126	19.5	0	0	0	0	28
SLE-51	1	0	59	0	5.55	0.180605	12.15	0.395379	36.45	-1	0.08	0	0	1	10	0	0	0	71	152	30.73	3	-1	95.97	-1	-1	-1	0	0	0	0	9
SLE-52	1	1	56	0	52.1244	1.84055	11.856	0.418644	97.94	0.66	2.31	0	0	1	60	0	0	1	72.5	160	28.32	2	35.94	76	60.9586	46.5	6.66	4	1	4	2	8
SLE-53	1	1	50	0	11.9967	0.519338	14.403	0.623506	19.77	15.13	1.5	0	1	1	7.5	1	0	0	58.4	159	23.1	1	35.77	91.58	112.471	136	26.6	4	1	4	2	25
SLE-54	1	0	46	0	8.5616	0.31994	14.787	0.552578	63.69	6.56	0.12	1	0	1	10	1	0	0	64.3	155	26.76	2	35.94	111.25	95.7489	-1	-1	4	1	0	0	3
SLE-55	1	1	44	0	19.5253	0.585642	8.926	0.267726	30.65	5.79	4.08	0	0	1	10	1	0	0	87.5	162	33.34	3	39.38	128.85	115.428	232	62.9	6	1	4	1	4
SLE-56	1	1	40	0	121.61	3.144	10.116	0.261531	16.09	-1	1.57	0	0	1	30	0	0	1	106.6	165.5	38.68	3	43.81	230.91	84.437	99	17	4	1	4	1	10
SLE-57	1	1	56	0	52.3238	2.08461	31.757	1.26522	6.71	10.5	0.5	0	0	1	5	1	0	0	66.7	163	25.1	2	28.05	76.9	92.0008	78	17.8	12	1	12	2	3
SLE-58	1	0	53	0	5.539	0.143312	20.367	0.52696	-1	-1	0.2	0	0	1	7.5	0	1	1	99.2	160	38.65	3	47.61	210	111.148	129	22.1	0	0	0	0	11
SLE-59	1	0	35	0	6.5125	0.342763	17.82	0.937895	788.06	-1	0.17	0	0	1	20	1	0	0	37.3	140	19	1	31.07	56.73	120.916	60	8	0	0	0	2	3
SLE-60	1	1	24	0	5.3721	0.294362	15.734	0.862137	503.55	141.13	1	0	0	1	5	1	0	0	48.5	163	18.25	1	28.32	96.89	109.267	77.1	14.8	4	1	4	1	9
SLE-61	1	0	40	0	5.9655	0.266913	36.965	1.65391	199.03	14.63	0.07	0	0	1	45	0	0	1	50.3	150	22.35	1	28.32	74.83	145.24	178	34.7	0	0	0	2	8
SLE-62	1	0	52	0	10.5225	0.384033	5.522	0.201533	959.68	2.06	0.05	0	0	1	5	1	0	0	61.7	150	27.4	2	35.43	211.98	93.3953	236	39.5	0	0	0	1	21
SLE-63	1	1	43	0	47.3078	1.53298	21.403	0.693552	408.24	112.8	0.66	0	0	1	10	0	0	0	80	161	30.86	3	36.43	221.44	64.3166	-1	-1	4	1	4	1	6
SLE-64	1	0	51	0	41.6104	1.63178	22.965	0.900588	30.65	13.58	0.19	1	0	1	2.5	1	0	0	59	152	25.5	2	35.94	82.16	70.1591	125	31	0	0	0	0	16
SLE-65	1	0	52	0	30.4334	0.959741	19.561	0.616872	33.23	-1	0.27	0	0	1	5	1	0	0	72.3	151	31.71	3	40.17	242.94	137.707	88	22	0	0	0	1	6
SLE-66	1	0	38	0	188.672	7.29309	19.138	0.739776	-1	66.76	0.15	0	0	1	15	1	0	0	67.9	162	25.87	2	34.73	179.63	99.5354	152	22.6	0	0	0	0	5
SLE-67	1	0	31	0	11.3245	0.393075	25.217	0.875286	141.61	-1	0.11	0	0	1	5	0	0	0	77.5	164	28.81	2	40.17	221.44	103.735	177	51.7	2	0	0	0	5
SLE-68	1	0	51	0	14.53	0.640088	29.05	1.27974	30.65	-1	0.05	0	0	1	5	0	0	0	61.8	165	22.7	1	29.64	123.43	112.019	-1	-1	0	0	0	0	9
SLE-69	1	0	23	0	37.7858	1.27482	12.944	0.436707	35.16	10.29	0.1	0	0	1	5	0	0	1	80.7	165	29.64	2	40.92	108	94.4757	152	22.7	0	0	0	0	3
SLE-70	1	0	22	0	22.7843	0.83124	16.374	0.597373	633.87	-1	0.1	0	0	1	10	0	0	1	65	154	27.41	2	33.5	206.5	132.867	96	14.4	0	0	0	1	8
SLE-71	1	1	55	0	47.725	1.78678	24.539	0.91872	0.46	-1	2.51	0	0	1	30	0	0	1	74.5	167	26.71	2	36.11	76.02	35.5688	160	49.5	4	1	4	1	5
SLE-72	1	0	29	0	8.58	0.384409	9.23	0.41353	414.03	232.12	0.02	1	0	1	20	1	0	0	58.6	162	22.32	1	34.17	149.3	105.149	-1	-1	6	1	4	0	5
SLE-73	1	0	35	0	8.8536	0.445352	15.376	0.773441	1017.74	4.31	0.18	0	0	1	5	0	0	0	56.1	168	19.88	1	29.12	123.38	120.916	175	31.2	2	0	0	0	0.5
SLE-74	1	0	52	0	4.0509	0.135075	11.78	0.392798	366.94	-1	0.074	0	0	1	5	0	0	0	65.7	147.5	29.99	2	39.51	89.29	69.8831	128	46	0	0	0	1	12
SLE-75	1	1	40	0	50.8774	2.32423	21.826	0.997076	-1	-1	0.6	0	0	1	15	1	0	0	49.9	151	21.89	1	34.17	97.13	84.437	-1	-1	8	1	8	2	6
SLE-76	1	0	51	0	23.3	0.836024	5.17	0.185504	144.19	21.37	0.17	0	0	1	5	1	0	0	68	156	27.87	2	-1	84.44	93.7642	118	24.5	4	1	0	2	3
SLE-77	1	0	41	0	50.4555	1.58715	15.593	0.4905	421.15	4.65	0.14	0	0	1	15	0	0	0	87.6	166	31.79	3	-1	116.29	117.094	136	60	10	1	0	0	19
SLE-78	1	1	45	0	26.9658	1.04844	23.758	0.923717	-1	-1	0.54	0	0	1	20	1	0	1	61	154	25.72	2	30.84	114.18	114.902	211	61.8	6	1	4	1	6
SLE-79	1	0	54	0	12.2285	0.47269	34.15	1.32006	519.68	6.22	0.05	0	0	1	5	0	0	0	58.2	150	25.87	2	31.89	101.91	92.6825	130	26.6	0	0	0	1	17
SLE-80	1	0	41	0	33.544	0.966965	23.131	0.666792	65.48	-1	0.14	0	0	1	10	1	0	0	87.7	159	34.69	3	33.6	149.25	186.958	207	40.8	0	0	0	0	16
SLE-81	1	0	43	0	26.4698	0.857183	3.922	0.127008	60.32	1.52	0.1	0	0	1	5	1	0	0	85.1	166	30.88	3	34.36	230	115.967	223	43.2	4	1	0	0	10
SLE-82	1	0	50	0	2.929	0.133076	9.246	0.420082	6.77	1.73	0.09	0	0	1	2.5	0	0	0	52.9	155	22.01	1	33.2	118.31	80.6975	-1	-1	0	0	0	2	10
SLE-83	1	0	47	0	60.4782	1.51385	7.787	0.194919	-1	-1	0.25	0	0	1	7.5	1	0	0	89.3	149.5	39.95	3	39.51	121.56	81.7175	152	48	0	0	0	1	17
SLE-84	1	0	46	0	15.7285	0.642767	15.555	0.635676	22.9	3.52	0.1	0	1	1	10	1	0	0	58.8	155	24.47	1	36.27	144.2	95.7489	-1	-1	0	0	0	0	4
SLE-85	1	0	51	0	21.92	0.811251	13.19	0.488157	-1	0.66	0.4	0	0	1	10	1	0	1	61.6	151	27.02	2	38.69	114.34	93.7642	136	38.5	6	1	0	1	5
SLE-86	1	0	48	0	14.4954	0.431411	5.419	0.16128	5.52	-1	0.05	0	0	1	15	1	0	0	95	168	33.6	3	40.6	156.01	94.9252	232	60.5	0	0	0	1	7
SLE-87	1	0	54	0	44.1091	1.50235	9.54	0.324932	30	0	0.13	0	0	1	40	0	1	0	73.3	158	29.36	2	36.76	60.21	69.3498	133	28.2	0	0	0	0	19
SLE-88	1	1	43	0	32.3665	1.05086	25.012	0.812078	214.6	24.15	0.86	0	0	1	10	1	0	0	76.9	158	30.8	3	41.86	114.9	97.0688	217	34.1	6	1	4	1	10
SLE-89	1	0	35	0	30.197	1.13865	24.846	0.936878	20.32	0.13	0.04	1	0	1	5	1	0	0	58.1	148	26.52	2	32.6	204.83	120.916	142	22.2	1	0	0	0	8
SLE-90	1	1	29	0	15.4782	0.741648	29.607	1.41864	134.02	33.04	1.82	0	0	1	50	0	0	1	50.8	156	20.87	1	28.86	153	90.1331	123.87	8	10	1	4	1	0.3
SLE-91	1	0	34	0	32.0606	1.5267	25.678	1.22276	-1	1.73	0.18	0	0	1	50	0	0	1	49.8	154	21	1	30.13	60.06	67.4569	106	31.4	2	0	0	1	6
SLE-92	1	1	25	0	44.2806	1.34265	38.821	1.17711	985.48	140.81	10.69	0	0	1	60	0	0	1	89.8	165	32.98	3	30.61	120.79	92.89	149	37.2	7	1	4	2	5
SLE-93	1	0	37	0	40.6554	1.35563	9.425	0.314271	-1	3.03	0.05	0	0	1	10	0	0	1	73	156	29.99	2	-1	222.19	119.56	228	57.6	2	0	0	2	10
SLE-94	1	0	41	0	14.5603	0.501215	22.427	0.772014	280.97	-1	0.14	0	0	1	2.5	1	0	1	64.5	149	29.05	2	-1	125.45	117.094	144	26.6	0	0	0	0	9
SLE-95	1	0	45	0	18.816	0.647711	19.535	0.672461	6.98	4.98	0.04	0	0	1	5	1	0	0	64.5	149	29.05	2	-1	143.73	96.1771	115	20.2	0	0	0	0	25
SLE-96	1	0	42	0	13.7769	0.435564	18.537	0.586058	162.07	25.85	0.08	0	0	1	30	0	1	1	76	155	31.63	3	-1	151.56	72.9796	195	51.6	4	1	0	3	20
SLE-97	1	0	68	0	24.94	0.692201	10.79	0.299473	-1	-1	0.09	0	0	1	2.5	1	0	0	80	149	36.03	3	-1	88.06	39.7453	130	42.2	0	0	0	0	6
SLE-98	1	0	38	0	42.86	1.25985	17.47	0.513521	64.19	20.56	0.068	0	0	1	5	1	0	0	86	159	34.02	3	-1	481.45	118.914	-1	-1	0	0	0	1	15
SLE-99	1	0	42	0	7.98	0.306687	12.98	0.498847	132.58	-1	0.06	0	0	1	5	1	0	0	70	164	26.02	2	-1	203.22	97.5336	181	36.5	2	0	0	1	10
SLE-100	1	1	33	0	136.53	4.41845	11.81	0.382201	-1	-1	0.523	0	0	1	50	0	0	0	81.7	153	30.9	3	38.83	21.6	#NULL!	217	31.7	4	1	4	2	4
SLE-101	1	1	31	0	26.0618	1.16817	10.078	0.451726	228.06	8.76	1.2	0	0	1	2.5	0	0	1	55	157	22.31	1	-1	114.18	88.921	191	30.4	4	1	4	1	17
SLE-102	1	0	44	0	50.0429	1.61533	10.628	0.34306	414.03	0.1	0.15	0	0	1	5	1	0	1	80.3	161	30.98	3	35.26	118	72.2936	165	25.1	0	0	0	0	24
SLE-103	1	1	24	0	4.2456	0.223688	38.232	2.01433	579.68	90.97	7	0	0	1	5	0	0	0	46.8	157	18.98	1	23.14	114.18	109.267	-1	4	1	0	0	0	1
C-1	0	-1	47	0	4.01	0.154231	4.6	0.176923	-1	-1	-1	-1	-1	-1	-1	-1	-1	-1	69	163	26	2	-1	-1	-1	-1	-1	-1	-1	-1	-1	-1
C-2	0	-1	42	0	22.35	0.818681	9	0.32967	-1	-1	-1	-1	-1	-1	-1	-1	-1	-1	64	153	27.3	2	-1	-1	-1	-1	-1	-1	-1	-1	-1	-1
C-3	0	-1	48	0	10.56	0.367944	4.8	0.167247	-1	-1	-1	-1	-1	-1	-1	-1	-1	-1	69	155	28.7	2	-1	-1	-1	-1	-1	-1	-1	-1	-1	-1
C-4	0	-1	44	0	-1.14	-0.0371336	9.9	0.322476	-1	-1	-1	-1	-1	-1	-1	-1	-1	-1	53	160	30.7	3	-1	-1	-1	-1	-1	-1	-1	-1	-1	-1
C-5	0	-1	47	0	25.69	0.744638	11.9	0.344928	-1	-1	-1	-1	-1	-1	-1	-1	-1	-1	85	157	34.5	3	-1	-1	-1	-1	-1	-1	-1	-1	-1	-1
C-6	0	-1	52	0	12.39	0.348034	14.9	0.418539	-1	-1	-1	-1	-1	-1	-1	-1	-1	-1	98	166	35.6	3	-1	-1	-1	-1	-1	-1	-1	-1	-1	-1
C-7	0	-1	55	0	11.39	0.486752	4.1	0.175214	-1	-1	-1	-1	-1	-1	-1	-1	-1	-1	63	164	23.4	1	-1	-1	-1	-1	-1	-1	-1	-1	-1	-1
C-8	0	-1	53	0	3.1	0.108316	18.14	0.633823	-1	-1	-1	-1	-1	-1	-1	-1	-1	-1	77	164	28.62	2	-1	-1	-1	-1	-1	-1	-1	-1	-1	-1
C-9	0	-1	48	0	4.67	0.160702	15.22	0.523744	-1	-1	-1	-1	-1	-1	-1	-1	-1	-1	65.4	150	29.06	2	-1	-1	-1	-1	-1	-1	-1	-1	-1	-1
C-10	0	-1	52	0	10.5212	0.367232	38.1457	1.33144	-1	-1	-1	-1	-1	-1	-1	-1	-1	-1	66.2	152	28.65	2	-1	-1	-1	-1	-1	-1	-1	-1	-1	-1
C-11	0	-1	51	0	8.48	0.275057	2.34	0.0759001	-1	-1	-1	-1	-1	-1	-1	-1	-1	-1	76	157	30.83	3	-1	-1	-1	-1	-1	-1	-1	-1	-1	-1
C-12	0	-1	26	0	13.9072	0.57995	6.91425	0.288334	-1	-1	-1	-1	-1	-1	-1	-1	-1	-1	55.4	152	23.98	1	-1	-1	-1	-1	-1	-1	-1	-1	-1	-1
C-13	0	-1	51	0	19.3603	0.808701	7.79331	0.325535	-1	-1	-1	-1	-1	-1	-1	-1	-1	-1	55.3	152	23.94	1	-1	-1	-1	-1	-1	-1	-1	-1	-1	-1
C-14	0	-1	60	0	45.5926	1.33117	2.42122	0.0706926	-1	-1	-1	-1	-1	-1	-1	-1	-1	-1	85.5	158	34.25	3	-1	-1	-1	-1	-1	-1	-1	-1	-1	-1
C-15	0	-1	48	0	67.049	1.82545	7.86657	0.214173	-1	-1	-1	-1	-1	-1	-1	-1	-1	-1	100	165	36.73	3	-1	-1	-1	-1	-1	-1	-1	-1	-1	-1
C-16	0	-1	52	0	-4.1632	-0.184867	12.7991	0.568345	-1	-1	-1	-1	-1	-1	-1	-1	-1	-1	61.3	165	22.52	1	-1	-1	-1	-1	-1	-1	-1	-1	-1	-1
C-17	0	-1	34	0	7.94	0.34	6.94	0.29888	-1	-1	-1	-1	-1	-1	-1	-1	-1	-1	67.1	170	23.22	1	-1	-1	-1	-1	-1	-1	-1	-1	-1	-1
C-18	0	-1	58	0	8.7	0.23	9.33	0.244433	-1	-1	-1	-1	-1	-1	-1	-1	-1	-1	92.9	156	38.17	3	-1	-1	-1	-1	-1	-1	-1	-1	-1	-1
C-19	0	-1	34	0	2.91	0.13	14.45	0.668981	-1	-1	-1	-1	-1	-1	-1	-1	-1	-1	56.7	162	21.6	1	-1	-1	-1	-1	-1	-1	-1	-1	-1	-1
C-20	0	-1	41	0	6.75	0.22	10.89	0.353457	-1	-1	-1	-1	-1	-1	-1	-1	-1	-1	77.9	159	30.81	3	-1	-1	-1	-1	-1	-1	-1	-1	-1	-1
C-21	0	-1	63	0	5.18	0.17	14.74	0.478261	-1	-1	-1	-1	-1	-1	-1	-1	-1	-1	71.2	152	30.82	3	-1	-1	-1	-1	-1	-1	-1	-1	-1	-1
C-22	0	-1	45	0	13.4082	0.467509	12.1887	0.424988	-1	-1	-1	-1	-1	-1	-1	-1	-1	-1	65.4	151	28.68	2	-1	-1	-1	-1	-1	-1	-1	-1	-1	-1
C-23	0	-1	42	0	31.2647	0.964959	6.45029	0.199083	-1	-1	-1	-1	-1	-1	-1	-1	-1	-1	77	154	32.4	3	-1	-1	-1	-1	-1	-1	-1	-1	-1	-1
C-24	0	-1	31	0	4.16	0.176946	11.41	0.485325	-1	-1	-1	-1	-1	-1	-1	-1	-1	-1	64.8	166	23.51	1	-1	-1	-1	-1	-1	-1	-1	-1	-1	-1
C-25	0	-1	44	0	6.92138	0.236709	7.62238	0.260683	-1	-1	-1	-1	-1	-1	-1	-1	-1	-1	73	158	29.24	2	-1	-1	-1	-1	-1	-1	-1	-1	-1	-1
C-26	0	-1	38	0	13.6	0.482783	11.74	0.416755	-1	-1	-1	-1	-1	-1	-1	-1	-1	-1	76.7	165	28.17	2	-1	-1	-1	-1	-1	-1	-1	-1	-1	-1
C-27	0	-1	45	0	8.48961	0.308713	5.20494	0.189271	-1	-1	-1	-1	-1	-1	-1	-1	-1	-1	70.4	160	27.5	2	-1	-1	-1	-1	-1	-1	-1	-1	-1	-1
C-28	0	-1	39	0	8.14	0.30567	11.25	0.422456	-1	-1	-1	-1	-1	-1	-1	-1	-1	-1	69.9	162	26.63	2	-1	-1	-1	-1	-1	-1	-1	-1	-1	-1
C-29	0	-1	44	0	4.34	0.173184	10.21	0.407422	-1	-1	-1	-1	-1	-1	-1	-1	-1	-1	66.6	163	25.06	2	-1	-1	-1	-1	-1	-1	-1	-1	-1	-1
C-30	0	-1	40	0	11.9112	0.386477	11.9201	0.386764	-1	-1	-1	-1	-1	-1	-1	-1	-1	-1	73.1	154	30.82	3	-1	-1	-1	-1	-1	-1	-1	-1	-1	-1
C-31	0	-1	42	0	35.3991	1.52385	36.1922	1.55799	-1	-1	-1	-1	-1	-1	-1	-1	-1	-1	58.1	158	23.23	1	-1	-1	-1	-1	-1	-1	-1	-1	-1	-1
C-32	0	-1	46	0	83.5511	1.93764	12.3352	0.286066	-1	-1	-1	-1	-1	-1	-1	-1	-1	-1	109	159	43.12	3	-1	-1	-1	-1	-1	-1	-1	-1	-1	-1
C-33	0	-1	42	0	4.17696	0.152667	7.42704	0.271456	-1	-1	-1	-1	-1	-1	-1	-1	-1	-1	64.9	154	27.36	2	-1	-1	-1	-1	-1	-1	-1	-1	-1	-1
C-34	0	-1	39	0	15.0121	0.578054	4.32587	0.166572	-1	-1	-1	-1	-1	-1	-1	-1	-1	-1	61.6	154	25.97	2	-1	-1	-1	-1	-1	-1	-1	-1	-1	-1
C-35	0	-1	22	0	8.09755	0.472988	11.5782	0.676297	-1	-1	-1	-1	-1	-1	-1	-1	-1	-1	47.2	166	17.12	1	-1	-1	-1	-1	-1	-1	-1	-1	-1	-1
C-36	0	-1	36	0	16.6516	0.696427	11.2608	0.470964	-1	-1	-1	-1	-1	-1	-1	-1	-1	-1	58.2	156	23.91	1	-1	-1	-1	-1	-1	-1	-1	-1	-1	-1
C-37	0	-1	40	0	12.4815	0.508825	4.03285	0.164405	-1	-1	-1	-1	-1	-1	-1	-1	-1	-1	67.6	166	24.53	1	-1	-1	-1	-1	-1	-1	-1	-1	-1	-1
C-38	0	-1	48	0	55.7505	2.05116	4.1061	0.151071	-1	-1	-1	-1	-1	-1	-1	-1	-1	-1	73.1	164	27.18	2	-1	-1	-1	-1	-1	-1	-1	-1	-1	-1
C-39	0	-1	50	0	3.35	0.145779	18.02	0.78416	-1	-1	-1	-1	-1	-1	-1	-1	-1	-1	53.8	153	22.98	1	-1	-1	-1	-1	-1	-1	-1	-1	-1	-1
C-40	0	-1	22	0	5.06801	0.244831	13.9224	0.672579	-1	-1	-1	-1	-1	-1	-1	-1	-1	-1	51.6	158	20.7	1	-1	-1	-1	-1	-1	-1	-1	-1	-1	-1
C-41	0	-1	55	0	6.49367	0.283567	21.3701	0.93319	-1	-1	-1	-1	-1	-1	-1	-1	-1	-1	57.1	155	22.9	1	-1	-1	-1	-1	-1	-1	-1	-1	-1	-1
C-42	0	-1	25	0	14.9764	0.776785	12.2619	0.635992	-1	-1	-1	-1	-1	-1	-1	-1	-1	-1	50.6	162	19.28	1	-1	-1	-1	-1	-1	-1	-1	-1	-1	-1
C-43	0	-1	45	0	31.728	1.34726	9.62471	0.408693	-1	-1	-1	-1	-1	-1	-1	-1	-1	-1	56.6	155	23.55	1	-1	-1	-1	-1	-1	-1	-1	-1	-1	-1
C-44	0	-1	50	0	37.5376	1.60967	15.7294	0.674501	-1	-1	-1	-1	-1	-1	-1	-1	-1	-1	55.3	154	23.32	1	-1	-1	-1	-1	-1	-1	-1	-1	-1	-1
C-45	0	-1	49	0	46.6619	2.0332	14.948	0.651328	-1	-1	-1	-1	-1	-1	-1	-1	-1	-1	57.3	158	22.95	1	-1	-1	-1	-1	-1	-1	-1	-1	-1	-1
C-46	0	-1	37	0	6.49	0.263714	11.66	0.473791	-1	-1	-1	-1	-1	-1	-1	-1	-1	-1	63.8	161	24.61	1	-1	-1	-1	-1	-1	-1	-1	-1	-1	-1
C-47	0	-1	46	0	0.719715	0.0286625	7.32936	0.29189	-1	-1	-1	-1	-1	-1	-1	-1	-1	-1	65.9	162	25.11	2	-1	-1	-1	-1	-1	-1	-1	-1	-1	-1
C-48	0	-1	54	0	3.28592	0.138064	21.1259	0.887642	-1	-1	-1	-1	-1	-1	-1	-1	-1	-1	57.4	155	23.8	1	-1	-1	-1	-1	-1	-1	-1	-1	-1	-1
C-49	0	-1	36	0	11.39	0.43095	9.25	0.349981	-1	-1	-1	-1	-1	-1	-1	-1	-1	-1	71.1	164	26.43	2	-1	-1	-1	-1	-1	-1	-1	-1	-1	-1
C-50	0	-1	38	0	10.343	0.466741	8.11076	0.366009	-1	-1	-1	-1	-1	-1	-1	-1	-1	-1	58.9	163	22.16	1	-1	-1	-1	-1	-1	-1	-1	-1	-1	-1
C-51	0	-1	49	0	8.19	0.29	22	0.78125	-1	-1	-1	-1	-1	-1	-1	-1	-1	-1	71.2	159	28.16	2	-1	-1	-1	-1	-1	-1	-1	-1	-1	-1
C-52	0	-1	52	0	11.94	0.527618	9.13	0.403447	-1	-1	-1	-1	-1	-1	-1	-1	-1	-1	55.8	157	22.63	1	-1	-1	-1	-1	-1	-1	-1	-1	-1	-1
C-53	0	-1	51	0	6.35111	0.234618	13.6538	0.504388	-1	-1	-1	-1	-1	-1	-1	-1	-1	-1	73.7	165	27.07	2	-1	-1	-1	-1	-1	-1	-1	-1	-1	-1
C-54	0	-1	45	0	37.57	1.40134	16.41	0.612085	-1	-1	-1	-1	-1	-1	-1	-1	-1	-1	73	165	26.81	2	-1	-1	-1	-1	-1	-1	-1	-1	-1	-1
C-55	0	-1	42	0	9.08	0.367909	16.16	0.654781	-1	-1	-1	-1	-1	-1	-1	-1	-1	-1	62.4	159	24.68	1	-1	-1	-1	-1	-1	-1	-1	-1	-1	-1
C-56	0	-1	32	0	39.1771	1.39222	12.4573	0.442689	-1	-1	-1	-1	-1	-1	-1	-1	-1	-1	67.6	155	28.14	2	-1	-1	-1	-1	-1	-1	-1	-1	-1	-1
C-57	0	-1	44	0	36.6109	1.48043	8.8189	0.356607	-1	-1	-1	-1	-1	-1	-1	-1	-1	-1	68.3	160	24.73	1	-1	-1	-1	-1	-1	-1	-1	-1	-1	-1
C-58	0	-1	39	0	53.8259	1.95944	16.1689	0.588602	-1	-1	-1	-1	-1	-1	-1	-1	-1	-1	70.3	160	27.47	2	-1	-1	-1	-1	-1	-1	-1	-1	-1	-1
C-59	0	-1	46	0	17.4713	0.574148	6.67006	0.219193	-1	-1	-1	-1	-1	-1	-1	-1	-1	-1	75	157	30.43	3	-1	-1	-1	-1	-1	-1	-1	-1	-1	-1
C-60	0	-1	42	0	29.8034	1.02558	13.9224	0.479091	-1	-1	-1	-1	-1	-1	-1	-1	-1	-1	77.2	163	29.06	2	-1	-1	-1	-1	-1	-1	-1	-1	-1	-1
C-61	0	-1	59	0	10.49	0.41	9.8	0.379257	-1	-1	-1	-1	-1	-1	-1	-1	-1	-1	61.3	154	25.84	2	-1	-1	-1	-1	-1	-1	-1	-1	-1	-1
C-62	0	-1	43	0	22.283	1.0369	15.2166	0.708077	-1	-1	-1	-1	-1	-1	-1	-1	-1	-1	57.1	163	21.49	1	-1	-1	-1	-1	-1	-1	-1	-1	-1	-1
C-63	0	-1	22	0	77.5989	2.2241	13.898	0.398337	-1	-1	-1	-1	-1	-1	-1	-1	-1	-1	88.2	159	34.89	3	-1	-1	-1	-1	-1	-1	-1	-1	-1	-1
C-64	0	-1	26	0	56.6772	2.43878	23.1038	0.994139	-1	-1	-1	-1	-1	-1	-1	-1	-1	-1	61	162	23.24	1	-1	-1	-1	-1	-1	-1	-1	-1	-1	-1
C-65	0	-1	40	0	19.1465	0.626316	8.11076	0.265318	-1	-1	-1	-1	-1	-1	-1	-1	-1	-1	74.4	156	30.57	3	-1	-1	-1	-1	-1	-1	-1	-1	-1	-1
C-66	0	-1	44	0	16.11	0.536285	5.32	0.177097	-1	-1	-1	-1	-1	-1	-1	-1	-1	-1	66.7	149	30.04	3	-1	-1	-1	-1	-1	-1	-1	-1	-1	-1
C-67	0	-1	43	0	15.5467	0.466587	5.05843	0.151814	-1	-1	-1	-1	-1	-1	-1	-1	-1	-1	85.3	160	33.32	3	-1	-1	-1	-1	-1	-1	-1	-1	-1	-1
C-68	0	-1	33	0	32.3339	1.03237	8.89215	0.283913	-1	-1	-1	-1	-1	-1	-1	-1	-1	-1	86.3	166	31.32	3	-1	-1	-1	-1	-1	-1	-1	-1	-1	-1
C-69	0	-1	44	0	12.22	0.391918	9.79	0.313983	-1	-1	-1	-1	-1	-1	-1	-1	-1	-1	71.1	151	31.18	3	-1	-1	-1	-1	-1	-1	-1	-1	-1	-1
C-70	0	-1	49	0	45.8065	1.9086	8.74564	0.364402	-1	-1	-1	-1	-1	-1	-1	-1	-1	-1	58.4	156	24	1	-1	-1	-1	-1	-1	-1	-1	-1	-1	-1
C-71	0	-1	39	0	63.4848	2.03281	10.3817	0.332427	-1	-1	-1	-1	-1	-1	-1	-1	-1	-1	89.2	169	31.23	3	-1	-1	-1	-1	-1	-1	-1	-1	-1	-1
C-72	0	-1	35	0	14.53	0.492042	5.28	0.178801	-1	-1	-1	-1	-1	-1	-1	-1	-1	-1	77.5	162	29.53	2	-1	-1	-1	-1	-1	-1	-1	-1	-1	-1
C-73	0	-1	37	0	4.83	0.204748	10.84	0.459517	-1	-1	-1	-1	-1	-1	-1	-1	-1	-1	66.6	168	23.59	1	-1	-1	-1	-1	-1	-1	-1	-1	-1	-1
C-74	0	-1	47	0	23.0671	0.838498	10.9922	0.399569	-1	-1	-1	-1	-1	-1	-1	-1	-1	-1	71.3	161	27.51	2	-1	-1	-1	-1	-1	-1	-1	-1	-1	-1
C-75	0	-1	50	0	22.52	0.890823	19.68	0.778481	-1	-1	-1	-1	-1	-1	-1	-1	-1	-1	63.9	159	25.28	2	-1	-1	-1	-1	-1	-1	-1	-1	-1	-1
C-76	0	-1	43	0	64.85	1.37891	7.88	0.167553	-1	-1	-1	-1	-1	-1	-1	-1	-1	-1	118.9	159	47.03	3	-1	-1	-1	-1	-1	-1	-1	-1	-1	-1
C-77	0	-1	51	0	4.12	0.166667	14.84	0.600324	-1	-1	-1	-1	-1	-1	-1	-1	-1	-1	61.7	158	24.72	1	-1	-1	-1	-1	-1	-1	-1	-1	-1	-1
C-78	0	-1	65	0	17.9	0.64	15.11	0.540222	-1	-1	-1	-1	-1	-1	-1	-1	-1	-1	58.8	145	27.97	2	-1	-1	-1	-1	-1	-1	-1	-1	-1	-1
C-79	0	-1	47	0	10.65	0.38	6.81	0.240466	-1	-1	-1	-1	-1	-1	-1	-1	-1	-1	70.7	158	28.32	2	-1	-1	-1	-1	-1	-1	-1	-1	-1	-1
C-80	0	-1	73	0	18.44	0.56	26.87	0.821964	-1	-1	-1	-1	-1	-1	-1	-1	-1	-1	71.6	148	32.69	3	-1	-1	-1	-1	-1	-1	-1	-1	-1	-1
C-81	0	-1	75	0	12.42	0.46	11.93	0.440384	-1	-1	-1	-1	-1	-1	-1	-1	-1	-1	55.4	143	27.09	2	-1	-1	-1	-1	-1	-1	-1	-1	-1	-1
C-82	0	-1	51	0	16.23	0.63	15.46	0.598993	-1	-1	-1	-1	-1	-1	-1	-1	-1	-1	62	155	25.81	2	-1	-1	-1	-1	-1	-1	-1	-1	-1	-1
C-83	0	-1	35	0	6.07	0.283512	24.1	1.12564	-1	-1	-1	-1	-1	-1	-1	-1	-1	-1	59	166	21.41	1	-1	-1	-1	-1	-1	-1	-1	-1	-1	-1

## Sheet: VARIABLES INFORMATION
VARIABLE	POSITION	LABEL
ID	1	ID Code of the patients or controls
Groups_SLEvsCL	2	Groups classification (SLE or control)
Groups_NLSLEvsSLE	3	Lupus Nephritis versus SLE without nephritis (SLE with LN or SLE without LN)
Age	4	Age (years)
Gender	5	Gender
Leptin	6	Leptin ng/mL
Leptin_BMI	7	Leptin/BMI ratio
Adiponectin	8	Adiponectin μg/mL
Adiponectin_BMI	9	Adiponectin/BMI ratio
ANTI_DNA	10	Anti-dsDNA antibody (IU/mL)
ANC	11	Anti-nucleosome antibody (RU/mL)
Proteinuria_g	12	Proteinuria grams/day
Alcohol_abuse	13	Alcohol abuse
Smoking	14	Smoking
Corticosteroids_users	15	Corticoesteroids users
Corticosteroids_mean_doses	16	Corticosteroids mean doses (mg/day)
Azathioprine_users	17	Azathioprine users
Cyclophosphamide_users	18	Cyclophosphamide users
Mycophenolate_Mofetil_user	19	Mycophenolate Mofetil users
Weight	20	Weight (kg)
Height	21	Height (cm)
BMI	22	Body Mass Index (kg/m2)
BMIdx	23	Body Mass Index Daignosis
Body_fat_mass	32	Body fat mass (%)
CrClearance	24	Creatinine clearance (mL/min)
eGFR	25	Estimated glomerular filtration rate (eGFR) (mL/min/m2)
C3	26	Complement C3 (mg/dL)
C4	27	Complement C4 (mg/dL)
SLEDAI	28	SLEDAI score
Act_SLEDAI	29	Active SLE or inactive SLE
rSLEDAI	30	rSLEDAI score
SLICC_ACR	31	SLICC/ACR score
Disease_duration	33	Disease_duration (years)
SLICC_ACR	34	SLICC/ACR score
Body_fat_mass	35	Body fat mass (%)
DD	36	Disease_duration (years)

## Sheet: VARIABLES MEANING
VALUES	CODE	LABEL MEANING
Groups_SLEvsCL	0	Control
	1	SLE
Groups_NLSLEvsSLE	0	SLE without LN
	1	SLE with proteinuria
Alcohol_abuse	0	No
	1	Yes
Smoking	0	No
	1	Yes
Corticosteroids_users	0	No
	1	Yes
Azathioprine_users	0	No
	1	Yes
Cyclophosphamide_users	0	No
	1	Yes
Mycophenolate_Mofetil_user	0	No
	1	Yes
BMIdx	1	Normal
	2	Overweight
	3	Obesity
Act_SLEDAI	0	Inactive
	1	Active
NA	-1	NOT A BECAUSE THEY ARE CONTROLS
ND	-99	NOT DONE=MISSING VALUE
